# Supplementary material for: Proteomic and bioinformatic pipeline to screen the ligands of S. pneumoniae interacting with human brain microvascular endothelial cells
Source: Sci Rep. 2018 Mar 27;8:5231. doi: 10.1038/s41598-018-23485-1 (PMC5869694; doi:10.1038/s41598-018-23485-1)
Supplement: Supplementary file 2 — Supplementary Dataset 1 [file 41598_2018_23485_MOESM2_ESM.xlsx]

## Sheet: Sheet1
				Proteomic and bioinformatic pipeline to screen the ligands of S. pneumoniae interacting with human brain microvascular endothelial cells
	Irene Jiménez-Munguía1, Lucia Pulzova1, Evelina Kanova1, Zuzana Tomeckova1, Petra Majerova2, Katarina Bhide1, Lubos Comor1, Ivana Sirochmanova1, Andrej Kovac2 & Mangesh Bhide1,2*.
Supplementary Dataset 1. Proteins of S. pneumoniae interacting with HBMEC identified with SWATH-MS
No.	Scores	#Peptides	SC [%]	RMS90 [ppm]	Entry	Entry name	Protein names	Gene names	Organism
1	103.1 (M:103.1)	1	3.3	1.63	Q8CZ52	Q8CZ52_STRR6	Uncharacterized protein	spr0440	Streptococcus pneumoniae (strain ATCC BAA-255 / R6)
2	116.5 (M:116.5)	1	5.6	7.26	Q8CYI8	Q8CYI8_STRR6	Uncharacterized protein	spr1403	Streptococcus pneumoniae (strain ATCC BAA-255 / R6)
3	117.6 (M:117.6)	2	3.8	8.55	Q8DRK2	Q8DRK2_STRR6	Uncharacterized protein	spr0075	Streptococcus pneumoniae (strain ATCC BAA-255 / R6)
4	127.6 (M:127.6)	4	6.3	8.23	Q8DN05	Q8DN05_STRR6	Choline binding protein A	pspC spr1995	Streptococcus pneumoniae (strain ATCC BAA-255 / R6)
5	127.9 (M:127.9)	2	10.6	6.88	Q7ZAK5	TACY_STRR6	Pneumolysin (Thiol-activated cytolysin)	ply spr1739	Streptococcus pneumoniae (strain ATCC BAA-255 / R6)
6	129.8 (M:129.8)	2	6.6	2.89	P67294	Y1697_STRR6	UPF0154 protein spr1697	spr1697	Streptococcus pneumoniae (strain ATCC BAA-255 / R6)
7	131.4 (M:131.4)	2	19.2	1.55	Q8DPY9	PVAA_STRR6	Pneumococcal vaccine antigen A	pvaA spr0930	Streptococcus pneumoniae (strain ATCC BAA-255 / R6)
8	149.5 (M:149.5)	1	10.5	16.34	P59214	MALX_STRR6	Maltose/maltodextrin-binding protein	malX spr1918	Streptococcus pneumoniae (strain ATCC BAA-255 / R6)
9	160.3 (M:160.3)	2	17.4	8.25	P0A4G3	MTSA_STRR6	Manganese ABC transporter substrate-binding lipoprotein (Pneumococcal surface adhesin A)	psaA spr1494	Streptococcus pneumoniae (strain ATCC BAA-255 / R6)
10	160.9 (M:160.9)	2	24.6	6.2	Q8DNE1	YIDC1_STRR6	Membrane protein insertase YidC 1 (Foldase YidC 1) (Membrane integrase YidC 1) (Membrane protein YidC 1)	yidC1 spr1790	Streptococcus pneumoniae (strain ATCC BAA-255 / R6)
11	163.7 (M:163.7)	2	6.7	8.45	Q8DPF6	Q8DPF6_STRR6	Uncharacterized protein	spr1189	Streptococcus pneumoniae (strain ATCC BAA-255 / R6)
12	164.4 (M:164.4)	2	7.8	5.07	Q8DQF8	Q8DQF8_STRR6	Uncharacterized protein	ABC-NBD spr0694	Streptococcus pneumoniae (strain ATCC BAA-255 / R6)
13	166.8 (M:166.8)	4	2.2	6.52	Q8CWR4	Q8CWR4_STRR6	Histidine Motif-Containing protein	phpA spr1060	Streptococcus pneumoniae (strain ATCC BAA-255 / R6)
14	168.2 (M:168.2)	3	6.2	4.9	Q8DRP2	Q8DRP2_STRR6	Deoxyuridinetriphosphatase (EC 3.6.1.23)	dut spr0023	Streptococcus pneumoniae (strain ATCC BAA-255 / R6)
15	169.0 (M:169.0)	3	4.9	14.59	Q8CYC3	Q8CYC3_STRR6	Uncharacterized protein	spr1681	Streptococcus pneumoniae (strain ATCC BAA-255 / R6)
16	175.1 (M:175.1)	3	8.1	3.45	Q8DN78	Q8DN78_STRR6	Uncharacterized protein	spr1875	Streptococcus pneumoniae (strain ATCC BAA-255 / R6)
17	180.7 (M:180.7)	4	42.7	6.25	Q8CYK4	Q8CYK4_STRR6	Uncharacterized protein	spr1334	Streptococcus pneumoniae (strain ATCC BAA-255 / R6)
18	182.6 (M:182.6)	2	6.6	4.59	Q8CYP1	Q8CYP1_STRR6	Uncharacterized protein	spr1190	Streptococcus pneumoniae (strain ATCC BAA-255 / R6)
19	190.9 (M:190.9)	3	16.3	13.32	Q8DP98	Q8DP98_STRR6	Uncharacterized protein	spr1275	Streptococcus pneumoniae (strain ATCC BAA-255 / R6)
20	202.7 (M:202.7)	2	23.4	9.91	Q8DQW4	Q8DQW4_STRR6	Uncharacterized protein	spr0466	Streptococcus pneumoniae (strain ATCC BAA-255 / R6)
21	208.2 (M:208.2)	2	7.1	7.35	Q8CYB8	Q8CYB8_STRR6	Uncharacterized protein	spr1730	Streptococcus pneumoniae (strain ATCC BAA-255 / R6)
22	214.0 (M:214.0)	4	15.5	5.8	Q8DQ98	Q8DQ98_STRR6	Uncharacterized protein	spr0777	Streptococcus pneumoniae (strain ATCC BAA-255 / R6)
23	214.4 (M:214.4)	4	13.6	10.58	Q8CYD2	Q8CYD2_STRR6	Uncharacterized protein	spr1646	Streptococcus pneumoniae (strain ATCC BAA-255 / R6)
24	221.3 (M:221.3)	3	44.8	10.84	Q8DNY5	Q8DNY5_STRR6	Uncharacterized protein	spr1461	Streptococcus pneumoniae (strain ATCC BAA-255 / R6)
25	225.6 (M:225.6)	3	10.7	6.99	Q8DQ09	Q8DQ09_STRR6	Lipoprotein	lmb spr0906	Streptococcus pneumoniae (strain ATCC BAA-255 / R6)
26	234.5 (M:234.5)	3	20.9	5.47	J0V1L4	J0V1L4_STREE	DNA gyrase subunit B domain protein (EC 5.99.1.3)	AMCSP13_000989	Streptococcus pneumoniae 2070335
27	249.4 (M:249.4)	4	21.2	10.62	J0V149	J0V149_STREE	Purine nucleoside phosphorylase (EC 2.4.2.1) (Inosine-guanosine phosphorylase)	AMCSP13_000964	Streptococcus pneumoniae 2070335
28	258.2 (M:258.2)	3	49.5	18.85	Q7CRB4	Q7CRB4_STRR6	Bacteriocin-like peptide, double glycine cleavage type	ip spr0465	Streptococcus pneumoniae (strain ATCC BAA-255 / R6)
29	267.2 (M:267.2)	3	17.9	12.07	Q8DQ36	Q8DQ36_STRR6	Fibronectin-binding protein-like protein A	flpA spr0868	Streptococcus pneumoniae (strain ATCC BAA-255 / R6)
30	268.7 (M:268.7)	4	8.7	15.89	Q8DPQ2	Q8DPQ2_STRR6	Pneumococcal histidine triad protein A	phtA spr1061	Streptococcus pneumoniae (strain ATCC BAA-255 / R6)
31	310.3 (M:310.3)	4	11.5	7.97	J0UX66	J0UX66_STREE	GTPase Der (GTP-binding protein EngA)	der AMCSP13_001998	Streptococcus pneumoniae 2070335
32	337.7 (M:337.7)	3	24.8	6.54	Q8DQ02	Q8DQ02_STRR6	MesH protein	mesH spr0916	Streptococcus pneumoniae (strain ATCC BAA-255 / R6)
33	337.7 (M:337.7)	7	45.4	8.03	J0UU48	J0UU48_STREE	Aminotransferase class I and II family protein (EC 2.6.1.-)	AMCSP13_002380	Streptococcus pneumoniae 2070335
34	354.9 (M:354.9)	5	20.5	12.84	Q8DRI0	Q8DRI0_STRR6	Surface protein pspA	pspA spr0121	Streptococcus pneumoniae (strain ATCC BAA-255 / R6)
35	79.4 (M:79.4)	1	2.2	3.36	J1P1V4	J1P1V4_STREE	60 kDa chaperonin (GroEL protein) (Protein Cpn60)	groL groEL AMCSP13_002287	Streptococcus pneumoniae 2070335
36	82.6 (M:82.6)	2	13.2	14.57	J1P154	J1P154_STREE	Enolase (EC 4.2.1.11) (2-phospho-D-glycerate hydro-lyase) (2-phosphoglycerate dehydratase)	eno AMCSP13_001348	Streptococcus pneumoniae 2070335
37	82.8 (M:82.8)	1	9.5	1.41	J1NY86	J1NY86_STREE	Elongation factor 4 (EF-4) (EC 3.6.5.n1) (Ribosomal back-translocase LepA)	lepA AMCSP13_001417	Streptococcus pneumoniae 2070335
38	83.3 (M:83.3)	2	6.7	10.16	J1NWG8	J1NWG8_STREE	Elongation factor Tu GTP binding domain protein	AMCSP13_000526	Streptococcus pneumoniae 2070335
39	83.6 (M:83.6)	1	8.4	7.07	J1NSW2	J1NSW2_STREE	FeS assembly protein SufB (EC 3.1.-.-)	sufB AMCSP13_001012	Streptococcus pneumoniae 2070335
40	85.7 (M:85.7)	1	15.4	3.28	J1DL69	J1DL69_STREE	UvrABC system protein B domain protein	AMCSP13_001472	Streptococcus pneumoniae 2070335
41	87.8 (M:87.8)	1	5.1	5.82	Q8DR59	PBPA_STRR6	Penicillin-binding protein 1A (PBP-1A) (Exported protein 2)	pbpA exp2 spr0329	Streptococcus pneumoniae (strain ATCC BAA-255 / R6)
42	94.4 (M:94.4)	1	3.5	0.63	Q59947	IGA1_STRR6	Immunoglobulin A1 protease (IgA1 protease) (EC 3.4.24.13) (IgA-specific zinc metalloproteinase)	iga spr1042	Streptococcus pneumoniae (strain ATCC BAA-255 / R6)
43	96.0 (M:96.0)	2	3.1	20.12	Q8CYC9	PFBA_STRR6	Plasmin and fibronectin-binding protein A	pfbA spr1652	Streptococcus pneumoniae (strain ATCC BAA-255 / R6)
44	96.8 (M:96.8)	2	2.6	16.3	Q8DQN5	ZMPB_STRR6	Zinc metalloprotease ZmpB (EC 3.4.24.-)	zmpB spr0581	Streptococcus pneumoniae (strain ATCC BAA-255 / R6)
Proteins of S. pneumoniae found in negative control*
No.	Scores	#Peptides	SC [%]	RMS90 [ppm]	Entry	Entry name	Protein names	Gene names	Organism
1	98.2 (M:98.2)	2	3.2	1.88	Q8CYI8	Q8CYI8_STRR6	Uncharacterized protein	spr1403	Streptococcus pneumoniae (strain ATCC BAA-255 / R6)
2	211.3 (M:211.3)	3	3.3	2.13	Q8DQI5	Q8DQI5_STRR6	Uncharacterized protein	spr0653	Streptococcus pneumoniae (strain ATCC BAA-255 / R6)
3	57.3 (M:57.3)	1	2.1	1.2	A0A110GWE7	A0A110GWE7_STREE	Collagen-binding protein A	cpbA	Streptococcus pneumoniae
4	57.4 (M:57.4)	1	2.1	2.2	Q8CYJ3	Q8CYJ3_STRR6	Uncharacterized protein	spr1387	Streptococcus pneumoniae (strain ATCC BAA-255 / R6)
*Negative control - Biotinylated proteins of S. pneumoniae were incubated in collagen coated flask in absance of cells. Any adherent proteins were reterived and identified with LC-MS
